# Supplementary material for: Single-molecule sequencing and Hi-C-based proximity-guided assembly of amaranth (Amaranthus hypochondriacus) chromosomes provide insights into genome evolution
Source: BMC Biol. 2017 Aug 31;15:74. doi: 10.1186/s12915-017-0412-4 (PMC5577786; doi:10.1186/s12915-017-0412-4)
Supplement: Supplementary file 5 — Annotated genes found within a 2-Mb bin on amaranth Chr16 predicted to contain the betalain locus. Putative functions were assigned using the uniprot_sprot database [72]. The two betalain pathway genes are highlighted in red, and SNP descriptions are given relative to the reference sequence. (XLSX 59 kb) [file 12915_2017_412_MOESM5_ESM.xlsx]

## Sheet: Sheet2
Table S4: candidate genes between positions 4MB and 6MB on chromosome 16
Candidate	Start	End	Orientation	Gene ID	Putative function
1	4003404	4012410	+	AH2023086	Similar to YUC10: Probable indole-3-pyruvate monooxygenase YUCCA10 (A. thaliana)
2	4015374	4023104	+	AH2023087	Similar to At2g40090: Putative ABC1 protein At2g40090 (A. thaliana)
3	4026043	4030929	+	AH2023088	Similar to CPRD49: GDSL esterase/lipase CPRD49 (A. thaliana)
4	4031833	4032030	-	AH2023089	Similar to At5g61310: Probable cytochrome c oxidase subunit 5C-3 (A. thaliana)
5	4032510	4041119	-	AH2023090	Similar to MER3: DExH-box ATP-dependent RNA helicase DExH17 (A. thaliana)
6	4041124	4041742	-	AH2023091	Similar to MER3: DExH-box ATP-dependent RNA helicase DExH17 (A. thaliana)
7	4048436	4048849	+	AH2023092	Similar to ELF4: Protein EARLY FLOWERING 4 (A. thaliana)
8	4053559	4053954	+	AH2023093	Similar to ELF4: Protein EARLY FLOWERING 4 (A. thaliana)
9	4071918	4077252	+	AH2023094	Similar to PLC6: Phosphoinositide phospholipase C 6 (A. thaliana)
10	4078136	4078654	+	AH2023095	Similar to PLC6: Phosphoinositide phospholipase C 6 (A. thaliana)
11	4081453	4088777	-	AH2023096	Similar to SMXL6: Protein SMAX1-LIKE 6 (A. thaliana)
12	4108317	4114836	+	AH2023097	Similar to CTDSP1: Carboxy-terminal domain RNA polymerase II polypeptide A small phosphatase 1 (H. sapiens)
13	4116600	4121140	+	AH2023098	Protein of unknown function
14	4126553	4128253	+	AH2023099	Similar to CCR3: Putative serine/threonine-protein kinase-like protein CCR3 (A. thaliana)
15	4132174	4140763	-	AH2023100	Similar to NFXL2: NF-X1-type zinc finger protein NFXL2 (A. thaliana)
16	4142116	4148422	-	AH2023101	Similar to PLC2: Phosphoinositide phospholipase C 2 (A. thaliana)
17	4151487	4167663	+	AH2023102	Similar to Stxbp5: Syntaxin-binding protein 5 (R. norvegicus)
18	4174691	4178666	+	AH2023103	Protein of unknown function
19	4189036	4197259	+	AH2023104	Similar to FAD7A-1: Omega-3 fatty acid desaturase, chloroplastic (R. communis)
20	4205552	4207807	-	AH2023105	Similar to At2g40140: Zinc finger CCCH domain-containing protein 29 (A. thaliana)
21	4242125	4251125	+	AH2023106	Similar to At5g05600: Probable 2-oxoglutarate-dependent dioxygenase At5g05600 (A. thaliana)
22	4269127	4269451	+	AH2023107	Protein of unknown function
23	4269521	4272884	+	AH2023108	Protein of unknown function
24	4274697	4278036	+	AH2023109	Similar to ESK1: Protein ESKIMO 1 (A. thaliana)
25	4278568	4278594	+	AH2023110	Protein of unknown function
26	4279528	4316460	-	AH2023111	Similar to APC1: Anaphase-promoting complex subunit 1 (A. thaliana)
27	4336263	4341673	+	AH2023112	Similar to PP2C5: Probable protein phosphatase 2C 30 (A. thaliana)
28	4346327	4363702	+	AH2023113	Similar to CHC1: Clathrin heavy chain 1 (A. thaliana)
29	4369491	4372434	+	AH2023114	Protein of unknown function
30	4378016	4379416	+	AH2023115	Similar to MYB44: Transcription factor MYB44 (A. thaliana)
31	4388180	4388710	-	AH2023116	Similar to ATL66: RING-H2 finger protein ATL66 (A. thaliana)
32	4409825	4411160	-	AH2023117	Similar to HHT1: Omega-hydroxypalmitate O-feruloyl transferase (A. thaliana)
33	4450346	4450885	-	AH2023118	Similar to LBD21: LOB domain-containing protein 21 (A. thaliana)
34	4455664	4461438	-	AH2023119	Similar to TIF3I1: Eukaryotic translation initiation factor 3 subunit I (A. thaliana)
35	4472655	4482671	+	AH2023120	Protein of unknown function
36	4487072	4487939	+	AH2023121	Similar to cmc2: COX assembly mitochondrial protein 2 homolog (D. rerio)
37	4490070	4501342	-	AH2023122	Similar to UGP3: UTP--glucose-1-phosphate uridylyltransferase 3, chloroplastic (A. thaliana)
38	4512477	4514026	-	AH2023123	Protein of unknown function
39	4527225	4537063	-	AH2023124	Similar to samm50b: Sorting and assembly machinery component 50 homolog B (D. rerio)
40	4542482	4543379	-	AH2023125	Similar to AGP30: Non-classical arabinogalactan protein 30 (A. thaliana)
41	4544867	4552607	-	AH2023126	Similar to At2g40270: Inactive receptor-like serine/threonine-protein kinase At2g40270 (A. thaliana)
42	4561330	4561693	-	AH2023127	Similar to At5g39865: Uncharacterized protein At5g39865 (A. thaliana)
43	4575651	4582310	-	AH2023128	Similar to SYN1: Sister chromatid cohesion 1 protein 1 (A. thaliana)
44	4586774	4602731	+	AH2023129	Similar to Lcmt2: tRNA wybutosine-synthesizing protein 4 (M. musculus)
45	4604969	4607134	+	AH2023130	Similar to Peptide-N4-(N-acetyl-beta-glucosaminyl)asparagine amidase A (P. dulcis)
46	4608041	4613368	-	AH2023131	Similar to At2g40280: Probable methyltransferase PMT23 (A. thaliana)
47	4627235	4632795	+	AH2023132	Similar to APY7: Probable apyrase 7 (A. thaliana)
48	4633133	4633673	-	AH2023133	Protein of unknown function
49	4634206	4637407	-	AH2023134	Similar to GDH2: Glycine cleavage system H protein 2%2C mitochondrial (A. thaliana)
50	4638765	4651096	-	AH2023135	Similar to SMC2-1: Structural maintenance of chromosomes protein 2-1 (A. thaliana)
51	4652050	4652343	-	AH2023136	Similar to Auxin-induced protein 15A (Glycine max)
52	4665021	4668718	-	AH2023137	Similar to Ferritin-3%2C chloroplastic (Glycine max)
53	4670649	4680329	-	AH2023138	Similar to topA: DNA topoisomerase 1 (Rickettsia prowazekii)
54	4681482	4693164	-	AH2023139	Similar to ENGASE1: Cytosolic endo-beta-N-acetylglucosaminidase 1 (A. thaliana)
55	4695664	4702500	-	AH2023140	Similar to RH18: DEAD-box ATP-dependent RNA helicase 18 (A. thaliana)
56	4707637	4714402	+	AH2023141	Similar to TBL33: Protein trichome birefringence-like 33 (A. thaliana)
57	4717022	4718175	+	AH2023142	Protein of unknown function
58	4718235	4725145	+	AH2023143	Similar to TBL33: Protein trichome birefringence-like 33 (A. thaliana)
59	4726599	4727613	+	AH2023144	Similar to TBL33: Protein trichome birefringence-like 33 (A. thaliana)
60	4747513	4748340	-	AH2023145	Similar to PYL4: Abscisic acid receptor PYL4 (A. thaliana)
61	4771748	4787432	-	AH2023146	Similar to CLSY2: SNF2 domain-containing protein CLASSY 2 (A. thaliana)
62	4810248	4811234	-	AH2023147	Similar to DREB2A: Dehydration-responsive element-binding protein 2A (O. sativa)
63	4822355	4824737	+	AH2023148	Similar to CHX15: Cation/H(+) antiporter 15 (A. thaliana)
64	4826228	4831890	-	AH2023149	Similar to LAC12: Laccase-12 (A. thaliana)
65	4844407	4849602	+	AH2023150	Similar to SNX2B: Sorting nexin 2B (A. thaliana)
66	4850678	4853820	-	AH2023151	Similar to IMK3: Probable leucine-rich repeat receptor-like protein kinase IMK3 (A. thaliana)
67	4862814	4864097	+	AH2023152	Similar to At1g08700: Presenilin-like protein At1g08700 (A. thaliana)
68	4869405	4871817	+	AH2023153	Protein of unknown function
69	4876075	4880960	+	AH2023154	Similar to accB: Biotin carboxyl carrier protein of acetyl-CoA carboxylase (Nostoc sp.)
70	4888676	4894920	+	AH2023155	Similar to RER5: Protein RETICULATA-RELATED 5, chloroplastic (A. thaliana)
71	4933966	4934501	+	AH2023156	Similar to CID2: Polyadenylate-binding protein-interacting protein 2 (A. thaliana)
72	4944988	4947808	+	AH2023157	Similar to CAN2: Staphylococcal-like nuclease CAN2 (A. thaliana)
73	4970266	4970610	-	AH2023158	Similar to WUN1: Wound-induced protein 1 (S. tuberosum)
74	4995839	4997446	-	AH2023159	Protein of unknown function
75	5000044	5006012	-	AH2023160	Protein of unknown function
76	5009066	5016152	-	AH2023161	Similar to ASNAP2: Alpha-soluble NSF attachment protein 2 (A. thaliana)
77	5024466	5025667	+	AH2023162	Protein of unknown function
78	5033737	5040261	+	AH2023163	Similar to Slc38a3: Sodium-coupled neutral amino acid transporter 3 (R. norvegicus)
79	5046864	5048727	+	AH2023164	Similar to At1g50920: Nucleolar GTP-binding protein 1 (A. thaliana)
80	5050797	5052455	+	AH2023165	Protein of unknown function
81	5052200	5060457	-	AH2023166	Protein of unknown function
82	5092719	5096704	+	AH2023167	Protein of unknown function
83	5099583	5108680	-	AH2023168	Similar to At3g56230: BTB/POZ domain-containing protein At3g56230 (A. thaliana)
84	5115615	5120483	-	AH2023169	Protein of unknown function
85	5135363	5144861	+	AH2023170	Protein of unknown function
86	5151087	5155564	-	AH2023171	Similar to GSVIVT00023967001: Peroxidase 4 (V. vinifera)
87	5167965	5179717	+	AH2023172	Similar to NPF5.1: Protein NRT1/ PTR FAMILY 5.1 (A. thaliana)
88	5184607	5187097	+	AH2023173	Similar to GSVIVT00023967001: Peroxidase 4 (V. vinifera)
89	5208511	5212196	+	AH2023174	Similar to GSVIVT00023967001: Peroxidase 4 (V. vinifera)
90	5218496	5221912	+	AH2023175	Similar to GSVIVT00023967001: Peroxidase 4 (V. vinifera)
91	5226619	5229081	+	AH2023176	Similar to EXPA7: Expansin-A7 (A. thaliana)
92	5230972	5238675	-	AH2023177	Similar to DODA1: 4,5-DOPA dioxygenase extradiol 1 (B. vulgaris)
93	5301687	5302514	+	AH2023178	Similar to CYP76AD1: Inactive cytochrome P450 76AD1 (B. vulgaris)
94	5341949	5342101	+	AH2023179	Similar to NFYB3: Nuclear transcription factor Y subunit B-3 (A. thaliana)
95	5355771	5361728	+	AH2023180	Similar to At2g40480: WEB family protein At2g40480 (A. thaliana)
96	5370162	5379001	+	AH2023181	Similar to TM_1254: Phosphorylated carbohydrates phosphatase TM_1254 (T. maritima)
97	5393312	5394628	+	AH2023182	Similar to CIPK2: CBL-interacting protein kinase 2 (O. sativa)
98	5433361	5435118	+	AH2023183	Similar to AZG1: Adenine/guanine permease AZG1 (A. thaliana)
99	5445509	5459729	-	AH2023184	Protein of unknown function
100	5445622	5449021	+	AH2023185	Similar to LSF2: Phosphoglucan phosphatase LSF2, chloroplastic (A. thaliana)
101	5467878	5469454	-	AH2023186	Similar to CYP81E1: Isoflavone 2'-hydroxylase (G. echinata)
102	5478951	5487382	-	AH2023187	Similar to BURP5: BURP domain-containing protein 5 (O. sativa)
103	5499720	5505082	-	AH2023188	Protein of unknown function
104	5509218	5509964	+	AH2023189	Similar to CYP81E1: Isoflavone 2'-hydroxylase (G. echinata)
105	5513781	5518251	-	AH2023190	Similar to ETG1: Mini-chromosome maintenance complex-binding protein (A. thaliana)
106	5522309	5523381	+	AH2023191	Similar to PAC1: Proteasome subunit alpha type-4 (S. oleracea)
107	5524341	5531181	-	AH2023192	Similar to POT2: Potassium transporter 2 (A. thaliana)
108	5546849	5547067	-	AH2023193	Protein of unknown function
109	5553749	5554375	+	AH2023194	Protein of unknown function
110	5571127	5571372	+	AH2023195	Protein of unknown function
111	5595582	5608748	+	AH2023196	Protein of unknown function
112	5610578	5620322	-	AH2023197	Similar to LECRK91: L-type lectin-domain containing receptor kinase IX.1 (A. thaliana)
113	5642587	5642778	-	AH2023198	Protein of unknown function
114	5651281	5660033	+	AH2023199	Similar to Polygalacturonase (C. obtusa)
115	5662951	5663910	-	AH2023200	Similar to CXE17: Probable carboxylesterase 17 (A. thaliana)
116	5664734	5670660	-	AH2023201	Similar to SPX1: SPX domain-containing protein 1 (O. sativa)
117	5677213	5681351	+	AH2023202	Similar to RDR6: RNA-dependent RNA polymerase 6 (A. thaliana)
118	5687761	5689068	-	AH2023203	Protein of unknown function
119	5712778	5716188	+	AH2023204	Protein of unknown function
120	5722148	5732676	-	AH2023205	Protein of unknown function
121	5752837	5755182	+	AH2023206	Similar to SD25: G-type lectin S-receptor-like serine/threonine-protein kinase SD2-5 (A. thaliana)
122	5770660	5773077	+	AH2023207	Similar to SD25: G-type lectin S-receptor-like serine/threonine-protein kinase SD2-5 (A. thaliana)
123	5789588	5794440	+	AH2023208	Similar to WDL5: Protein WVD2-like 5 (A. thaliana)
124	5794790	5795619	-	AH2023209	Protein of unknown function
125	5802098	5805621	-	AH2023210	Similar to EBF1: EIN3-binding F-box protein 1 (A. thaliana)
126	5825514	5827752	-	AH2023211	Protein of unknown function
127	5831647	5837900	-	AH2023212	Similar to PLD1: Phospholipase D alpha 1 (C. papaya)
128	5848460	5850811	+	AH2023213	Similar to WIN1: Ethylene-responsive transcription factor WIN1 (A. thaliana)
129	5875793	5877922	+	AH2023214	Protein of unknown function
130	5882345	5887189	+	AH2023215	Protein of unknown function
131	5898429	5899727	+	AH2023216	Protein of unknown function
132	5903947	5907076	+	AH2023217	Protein of unknown function
133	5909081	5909260	+	AH2023218	Similar to AGP14: Arabinogalactan peptide 14 (A. thaliana)
134	5917943	5918992	+	AH2023219	Similar to HIDM: 2-hydroxyisoflavanone dehydratase (G. echinata)
135	5921028	5927070	+	AH2023220	Similar to SNRNP25: U11/U12 small nuclear ribonucleoprotein 25 kDa protein (A. thaliana)
136	5928707	5929096	+	AH2023221	Similar to ATPG: ATP synthase subunit b', chloroplastic (S. oleracea)
137	5940102	5945119	+	AH2023222	Similar to KEG: E3 ubiquitin-protein ligase KEG (A. thaliana)
138	5945723	5951747	-	AH2023223	Protein of unknown function
139	5996517	6002134	+	AH2023224	Similar to APT5: Adenine phosphoribosyltransferase 5 (A. thaliana)
